# Supplementary material for: The Mitochondrial Genome of a Plant Fungal Pathogen Pseudocercospora fijiensis (Mycosphaerellaceae), Comparative Analysis and Diversification Times of the Sigatoka Disease Complex Using Fossil Calibrated Phylogenies
Source: Life (Basel). 2021 Mar 9;11(3):215. doi: 10.3390/life11030215 (PMC7999263; doi:10.3390/life11030215)
Supplement: Supplementary file 1 [file life-11-00215-s001.zip]

Archive with 1 entries (1 files):
- life-1099490-supplementary.7z
